# Supplementary material for: OsOSCA1.1 Mediates Hyperosmolality and Salt Stress Sensing in Oryza sativa
Source: Biology (Basel). 2022 Apr 28;11(5):678. doi: 10.3390/biology11050678 (PMC9138581; doi:10.3390/biology11050678)
Supplement: Supplementary file 1 [file biology-11-00678-s001.zip]

Archive with 3 entries (3 files):
- Supplementary Information.pdf
- Table S3.xlsx
- Table S4.xlsx
