# Supplementary material for: OsOSCA1.1 Mediates Hyperosmolality and Salt Stress Sensing in Oryza sativa
Source: Biology (Basel). 2022 Apr 28;11(5):678. doi: 10.3390/biology11050678 (PMC9138581; doi:10.3390/biology11050678)
Supplement: Supplementary file 1 [file biology-11-00678-s001.zip › Table S3.xlsx]

## Sheet: Sheet1
Table S3. Listed DEGs enriched in "hormone response","transcription regulation" and "phosphorylation" terms with GO analysis
Gene ID	Gene Name	WT-control	WT-Sorbitol	WT-NaCl	ososca1.1-control	ososca1.1-Sorbitol	ososca1.1-NaCl	Function annotation
Os01g0165000	DREB2A	6.46151	6.57802	8.63903	5.9693	11.2915	10.5341	DEHYDRATION-RESPONSIVE ELEMENT-BINDING PROTEIN 2C-RELATED (PTHR31241:SF62)
Os01g0186000	WRKY10	4.75452	18.166	11.0643	7.10381	34.0952	21.8553	WRKY TRANSCRIPTION FACTOR 51-RELATED (PTHR31221:SF158)
Os01g0231000	IAA3	121.307	70.5029	59.9232	119.515	51.4297	50.7359	AUXIN-RESPONSIVE PROTEIN IAA3 (PTHR31734:SF95)
Os01g0261200	NAC074	56.0796	94.4304	56.8148	61.8299	119.174	57.6956	NAC DOMAIN-CONTAINING PROTEIN 74 (PTHR31989:SF285)
Os01g0286100	PIL15	10.8152	21.2654	10.5168	13.0372	33.0414	17.0213	TRANSCRIPTION FACTOR PIF3 (PTHR46807:SF1)
Os01g0524500	MYBS1	42.7368	28.1099	20.5256	37.1048	20.8617	29.0733	HTH MYB-TYPE DOMAIN-CONTAINING PROTEIN-RELATED (PTHR44191:SF2)
Os01g0626400	WRKY11	3.51716	4.4993	3.61262	2.86491	5.32059	2.32112	WRKY DOMAIN-CONTAINING PROTEIN (PTHR31221:SF299)
Os01g0670800	ARF2	15.155	10.7631	8.95053	14.9402	6.66693	5.6993	AUXIN RESPONSE FACTOR 2 (PTHR31384:SF5)
Os01g0675700	IAA5	95.4931	65.0679	46.1626	86.3384	64.3842	58.6309	AUXIN-RESPONSIVE PROTEIN IAA5 (PTHR31734:SF16)
Os01g0702500	RAB25	1.86134	6.01404	1.79989	1.24048	8.47289	1.17255	DEHYDRIN RAB25 (PTHR33346:SF44)
Os01g0718300	BRI1	51.4109	31.5013	26.844	44.3199	26.5348	24.4755	PROTEIN BRASSINOSTEROID INSENSITIVE 1 (PTHR48053:SF11)
Os01g0730700	WRKY14	2.94407	2.2489	3.3005	2.4936	2.05675	5.19562	WRKY TRANSCRIPTION FACTOR 69-RELATED (PTHR31282:SF155)
Os01g0733200	HSFC1B	13.3648	18.8896	25.4819	16.1289	33.9046	37.9599	HEAT STRESS TRANSCRIPTION FACTOR C-1B (PTHR10015:SF173)
Os01g0753500	ARF3	12.5576	8.22472	9.17019	14.0246	6.14109	7.34224	AUXIN RESPONSE FACTOR 3 (PTHR31384:SF13)
Os01g0758200	DOF5	5.74913	14.1926	15.3567	5.94547	22.245	18.6247	DOF ZINC FINGER PROTEIN 5 (PTHR31089:SF61)
Os01g0764800	GH3.2	0.874347	1.16494	0.825613	0.689873	1.32992	1.74301	INDOLE-3-ACETIC ACID-AMIDO SYNTHETASE GH3.2-RELATED (PTHR31901:SF38)
Os01g0808100	TGAL1	4.86765	3.40105	3.18951	5.56002	3.65141	2.08232	TRANSCRIPTION FACTOR TGAL1 (PTHR45693:SF48)
Os01g0816100	NAC068	8.93276	23.3853	15.2676	13.7539	49.9198	15.8891	NAC DOMAIN-CONTAINING PROTEIN 68 (PTHR31719:SF186)
Os01g0826400	WRKY24	6.12444	56.9719	6.00804	12.4602	40.7657	11.4373	WRKY TRANSCRIPTION FACTOR 33-RELATED (PTHR31221:SF296)
Os01g0840300	WOX5	0	1.20246	0	0	2.00608	0.167745	WUSCHEL-RELATED HOMEOBOX 5 (PTHR45940:SF6)
Os01g0867300	BZIP12	35.6969	71.1261	79.8764	40.2728	115.54	122.091	BZIP TRANSCRIPTION FACTOR 12 (PTHR22952:SF392)
Os01g0952500	ORR4	13.6798	7.59858	4.78319	11.7296	3.99884	3.64575	TWO-COMPONENT RESPONSE REGULATOR ORR4 (PTHR43874:SF168)
Os02g0135200	MPK13	1.50592	2.28876	3.73271	2.14547	3.10248	1.90075	MITOGEN-ACTIVATED PROTEIN KINASE 9 (PTHR24055:SF429)
Os02g0135300	WEE1	0.242724	0.860701	1.76733	0.857032	0.397445	0.274771	MEMBRANE-ASSOCIATED TYROSINE- AND THREONINE-SPECIFIC CDC2-INHIBITORY KINASE (PTHR11042:SF99)
Os02g0141100	ARF5	41.262	15.492	20.9618	37.6442	10.6124	22.3424	AUXIN RESPONSE FACTOR 5 (PTHR31384:SF14)
Os02g0194900	TGAL9	6.69149	8.92906	7.40364	6.93026	12.9651	8.86452	TRANSCRIPTION FACTOR TGAL9 (PTHR45693:SF22)
Os02g0220400	GATA	10.026	12.6426	14.6571	10.5958	7.84919	3.60704	PROTEIN CYTOKININ-RESPONSIVE GATA TRANSCRIPTION FACTOR 1 (PTHR47255:SF14)
Os02g0233200	BZR4	2.79442	4.01862	5.80398	3.32541	5.248	9.0529	BES1/BZR1 HOMOLOG PROTEIN 3 (PTHR31506:SF2)
Os02g0459600	LECRKS7	0.793086	0.465324	1.0889	1.101	0.465242	0.293382	L-TYPE LECTIN-DOMAIN CONTAINING RECEPTOR KINASE S.6 (PTHR27007:SF195)
Os02g0462800	WRKY42	0.331247	10.3534	1.84572	0.787874	10.2131	1.45612	WRKY DOMAIN-CONTAINING PROTEIN (PTHR31282:SF173)
Os02g0551100	SAPK6	57.9445	64.3901	78.2081	47.6	86.3853	94.6821	SERINE/THREONINE-PROTEIN KINASE SAPK6 (PTHR24343:SF493)
Os02g0557800	ORR2	24.5281	15.0174	3.53027	21.5047	5.91907	1.61078	TWO-COMPONENT RESPONSE REGULATOR ORR2 (PTHR43874:SF85)
Os02g0628600	ARF8	13.6907	8.23183	10.7422	14.2403	4.88268	5.89989	AUXIN RESPONSE FACTOR 8 (PTHR31384:SF37)
Os02g0635800	TCP	9.3861	4.82828	4.15535	11.8154	3.33394	3.66987	TCP DOMAIN-CONTAINING PROTEIN (PTHR31072:SF31)
Os02g0678800	GRF10	1.1259	5.21081	6.07877	3.86187	3.82675	0.37034	GROWTH-REGULATING FACTOR 9 (PTHR31602:SF81)
Os02g0723400	IAA8	5.84329	3.06543	5.54009	6.117	2.53174	3.28609	AUXIN-RESPONSIVE PROTEIN IAA30 (PTHR31734:SF94)
Os02g0747400	TCP	8.12778	8.37558	6.00001	14.8516	7.38797	3.98594	TCP DOMAIN-CONTAINING PROTEIN (PTHR31072:SF218)
Os02g0766700	BZIP23	41.833	63.9629	59.3212	33.0634	94.8438	72.6814	BZIP TRANSCRIPTION FACTOR 23 (PTHR22952:SF103)
Os02g0770500	WRKY9	0.56337	0.903459	2.32893	1.06879	0.907904	2.42976	WRKY TRANSCRIPTION FACTOR 9-RELATED (PTHR31429:SF54)
Os02g0776900	GRF1	1.45422	5.12431	5.65071	3.88546	2.95405	0.525296	GROWTH-REGULATING FACTOR 6 (PTHR31602:SF46)
Os02g0777400	ER2	17.899	23.7012	39.2996	35.3109	12.1234	7.9786	LRR RECEPTOR-LIKE SERINE/THREONINE-PROTEIN KINASE ER2 (PTHR48056:SF24)
Os02g0817600	IAA10	118.091	66.2741	116.432	147.41	60.0497	130.924	AUXIN-RESPONSIVE PROTEIN IAA13 (PTHR31734:SF6)
Os02g0820900	ETR3	29.5682	10.0294	14.7923	23.0751	6.14604	16.9746	ETHYLENE RECEPTOR 2 (PTHR43719:SF66)
Os03g0122100	BHLH70	3.2345	7.93992	6.44516	3.27063	4.4598	1.97129	TRANSCRIPTION FACTOR BHLH70 (PTHR11969:SF57)
Os03g0128700	CPK7	103.168	42.147	47.2652	85.9549	33.5158	49.8137	CALCIUM-DEPENDENT PROTEIN KINASE 7 (PTHR24349:SF119)
Os03g0133000	NAC022	6.0805	18.7973	1.5369	11.303	15.012	2.93895	NAC DOMAIN-CONTAINING PROTEIN 22 (PTHR31989:SF132)
Os03g0175800	BG1	10.3252	5.46775	6.23634	9.30874	3.95431	5.96197	PROTEIN BIG GRAIN 1 (PTHR33541:SF2)
Os03g0182800	ERF60	37.9665	3.19291	22.6819	34.759	8.31182	41.0096	ETHYLENE-RESPONSIVE TRANSCRIPTION FACTOR 1 (PTHR31190:SF128)
Os03g0227700	CYP90B2	11.6193	2.50613	5.00366	9.51602	2.48924	5.05683	CYTOCHROME P450 90B1 (PTHR24286:SF194)
Os03g0232600	TUD1	25.2996	16.8127	16.6862	25.6209	10.639	13.1565	U-BOX DOMAIN-CONTAINING PROTEIN 31 (PTHR22849:SF142)
Os03g0251350	NFYC2	153.188	53.2458	37.9553	97.1801	40.4766	51.3916	NUCLEAR TRANSCRIPTION FACTOR Y SUBUNIT C-2 (PTHR10252:SF39)
Os03g0324300	EIL1A	8.0602	9.97865	10.089	8.47495	16.1806	13.1125	PROTEIN ETHYLENE-INSENSITIVE 3-LIKE 1A (PTHR33305:SF11)
Os03g0327100	NAC39	33.2264	121.295	119.221	45.6947	172.563	86.0042	NAC DOMAIN-CONTAINING PROTEIN (PTHR31744:SF68)
Os03g0390200	SAPK1	14.3622	36.2016	58.9397	13.1201	48.6479	60.9573	SERINE/THREONINE-PROTEIN KINASE SAPK1 (PTHR24343:SF446)
Os03g0413000	NFYB8	24.0916	23.03	12.6227	22.9944	17.3439	13.603	NUCLEAR TRANSCRIPTION FACTOR Y SUBUNIT B-8 (PTHR11064:SF132)
Os03g0433200	SHR2	1.36811	1.30936	1.41487	1.45122	0.446719	0.783195	PROTEIN SHORT-ROOT (PTHR31636:SF9)
Os03g0437200	ZFP36	1.17382	66.6397	3.37215	6.5024	76.2002	6.65085	ZINC FINGER PROTEIN 36 (PTHR45988:SF16)
Os03g0438100	AOC	108.191	192.64	94.023	108.12	289.399	90.0023	ALLENE OXIDE CYCLASE 3, CHLOROPLASTIC (PTHR31843:SF11)
Os03g0633800	IAA12	3.38966	2.57148	3.72033	5.98894	2.02056	2.83726	AUXIN-RESPONSIVE PROTEIN IAA12 (PTHR31734:SF25)
Os03g0634400	CIPK7	95.4138	38.2966	17.3541	73.7521	34.6925	29.7368	CBL-INTERACTING SERINE/THREONINE-PROTEIN KINASE 7 (PTHR24343:SF373)
Os03g0637800	CR4	7.26559	6.33414	8.98116	7.49502	2.60377	2.28402	SERINE/THREONINE-PROTEIN KINASE-LIKE PROTEIN ACR4 (PTHR47460:SF1)
Os03g0729500	GRF6	1.79391	4.49058	8.42476	4.11334	1.92433	0.513632	GROWTH-REGULATING FACTOR 6 (PTHR31602:SF51)
Os03g0767000	CYP74A1	0.0315336	0.26431	0.062254	0.0918247	0.466299	0.0495209	ALLENE OXIDE SYNTHASE, CHLOROPLASTIC (PTHR24286:SF255)
Os03g0802900	BHLH089	2.6944	3.55187	5.05442	3.48715	2.55809	1.04286	TRANSCRIPTION FACTOR BPE (PTHR12565:SF321)
Os04g0169100	ETR2	29.4071	11.5612	23.1016	28.5152	16.2107	34.5006	ETHYLENE RECEPTOR 2 (PTHR43719:SF64)
Os04g0287400	WRKY51	51.6306	91.0772	46.2889	55.3338	126.263	65.0607	WRKY TRANSCRIPTION FACTOR 17-RELATED (PTHR31282:SF104)
Os04g0457800	SERK2	68.9371	34.7527	40.7026	65.5462	40.4933	43.6101	LRR RECEPTOR KINASE SERK2 (PTHR47988:SF47)
Os04g0517100	MYB4	6.72042	126.47	13.4376	20.2411	128.682	21.2775	TRANSCRIPTION FACTOR MYB4 (PTHR10641:SF1134)
Os04g0519700	ARF10	12.0615	5.80236	6.4305	9.21927	4.73981	5.29784	AUXIN RESPONSE FACTOR 10 (PTHR31384:SF86)
Os04g0550200	ERF34	12.6992	61.4286	6.48626	17.5746	61.7817	17.7771	AP2/ERF DOMAIN-CONTAINING PROTEIN (PTHR31985:SF72)
Os04g0572400	DREB1E	3.19271	24.6038	0.244624	8.33909	21.0636	2.0511	DEHYDRATION-RESPONSIVE ELEMENT-BINDING PROTEIN 1E (PTHR31839:SF21)
Os04g0576900	XIAO	1.01987	3.00113	5.87492	4.81964	0.453103	0.208076	INACTIVE LEUCINE-RICH REPEAT RECEPTOR KINASE XIAO-RELATED (PTHR27000:SF642)
Os04g0600900	GRF3	22.9413	26.8418	20.968	29.7888	26.1655	9.49025	GROWTH-REGULATING FACTOR 3 (PTHR31602:SF49)
Os04g0641700	BHLH154	21.315	5.4677	4.3088	14.8134	1.70178	7.77911	TRANSCRIPTION FACTOR ILI1 (PTHR46446:SF25)
Os04g0664400	ARF11	0.280407	0.696287	0.970998	0.420149	0.219618	0.0341799	AUXIN RESPONSE FACTOR 5 (PTHR31384:SF10)
Os04g0671900	ARF12	34.9965	18.8169	26.5321	39.8843	11.8874	18.8971	AUXIN RESPONSE FACTOR 8 (PTHR31384:SF3)
Os05g0110900	RLCK176	24.6077	6.64593	10.5965	19.9453	6.44317	16.0358	SERINE/THREONINE-PROTEIN KINASE PBL10-RELATED (PTHR45621:SF7)
Os05g0136200	CIPK17	15.8044	12.5747	7.50245	13.3181	15.046	9.49393	CBL-INTERACTING SERINE/THREONINE-PROTEIN KINASE 17 (PTHR24343:SF435)
Os05g0143800	GH3.6	1.90762	0.540488	0.607098	1.51943	0.625492	1.23507	INDOLE-3-ACETIC ACID-AMIDO SYNTHETASE GH3.6-RELATED (PTHR31901:SF44)
Os05g0186900	IAA16	5.68987	2.27405	1.70888	5.38371	1.1826	2.61019	AUXIN-RESPONSIVE PROTEIN IAA16 (PTHR31734:SF33)
Os05g0245300	BLE3	20.685	8.1843	8.81307	18.707	10.4905	7.88194	CASP-LIKE PROTEIN BLE3 (PTHR11615:SF327)
Os05g0332300	CIPK18	21.1287	19.2424	18.2684	24.5705	11.2678	10.558	CBL-INTERACTING SERINE/THREONINE-PROTEIN KINASE 15 (PTHR43895:SF28)
Os05g0343400	WRKY53	142.795	593.312	150.084	249.793	453.892	228.504	OS05G0343400 PROTEIN (PTHR31221:SF96)
Os05g0349800	EMP1	0.0391319	2.71416	0.0743838	0.146605	1.51384	0	EMBRYONIC ABUNDANT PROTEIN 1 (PTHR34671:SF19)
Os05g0389000	SMOS1	8.48219	12.7149	14.1003	9.96987	10.8639	2.98667	AP2-LIKE ETHYLENE-RESPONSIVE TRANSCRIPTION FACTOR SMOS1 (PTHR32467:SF32)
Os05g0407500	GID1	60.3861	101.374	131.981	58.782	157.509	153.727	GIBBERELLIN RECEPTOR GID1C (PTHR23024:SF492)
Os05g0440800	Nek4	7.89177	5.56319	5.25239	8.13192	3.42876	3.4175	SERINE/THREONINE-PROTEIN KINASE NEK10-RELATED (PTHR43671:SF13)
Os05g0537100	WRKY7	13.4037	136.18	37.8828	28.6801	192.819	62.0582	WRKY DOMAIN-CONTAINING PROTEIN (PTHR31221:SF171)
Os05g0537400	PP2C50	22.0412	28.9512	44.4902	13.9834	34.4624	40.7826	PROTEIN PHOSPHATASE 2C 50 (PTHR47992:SF84)
Os05g0563400	ARF15	67.7713	37.2909	24.7376	56.8063	34.1156	30.7192	AUXIN RESPONSE FACTOR 15 (PTHR31384:SF112)
Os05g0579300	ZHD6	1.91954	5.10695	3.14372	1.71065	3.72355	4.58066	ZINC-FINGER HOMEODOMAIN PROTEIN 6 (PTHR31948:SF73)
Os05g0586200	GH3.5	53.1852	25.7373	25.4817	48.2518	17.578	30.2025	GH3 DOMAIN-CONTAINING PROTEIN (PTHR31901:SF5)
Os06g0127100	DREB1C	2.43609	96.5823	3.90606	6.15559	137.634	4.88494	DEHYDRATION-RESPONSIVE ELEMENT-BINDING PROTEIN 1C (PTHR31839:SF58)
Os06g0127800	DLT	1.10062	2.45263	2.273	2.70319	0.514268	0.128353	SCARECROW-LIKE PROTEIN 28 (PTHR31636:SF16)
Os06g0130100	SIK1	42.5303	35.0923	51.2502	55.7699	19.2711	13.2494	LRR RECEPTOR-LIKE SERINE/THREONINE-PROTEIN KINASE ERL1-RELATED (PTHR48056:SF34)
Os06g0146250	WRKY72	3.49599	1.55322	2.0451	2.80557	1.41897	2.20112	WRKY TRANSCRIPTION FACTOR 72-RELATED (PTHR31429:SF24)
Os06g0203800	ER1	9.68648	11.2513	16.536	17.4219	5.98314	3.7674	LRR RECEPTOR-LIKE SERINE/THREONINE-PROTEIN KINASE ERECTA (PTHR48056:SF6)
Os06g0226500	ILI4	5.284	1.10153	2.40788	7.06502	0.445842	0.290258	TRANSCRIPTION FACTOR ILI4 (PTHR46446:SF31)
Os06g0597000	IAA23	12.1434	11.4263	2.96061	12.323	10.276	4.71676	AUXIN-RESPONSIVE PROTEIN IAA23 (PTHR31734:SF92)
Os06g0702600	ARF19	17.7294	4.26404	5.21008	13.1862	4.72006	5.82336	AUXIN RESPONSE FACTOR 19 (PTHR31384:SF155)
Os07g0150700	CIPK23	42.9077	28.0212	21.8253	42.6355	29.1567	25.8749	CBL-INTERACTING SERINE/THREONINE-PROTEIN KINASE 23 (PTHR24343:SF101)
Os07g0155600	EIN2	1.54618	0.784641	0.718484	1.40766	0.372656	0.530334	ETHYLENE-INSENSITIVE PROTEIN 2 (PTHR11706:SF75)
Os07g0176600	NEK3	9.78538	3.54134	6.51136	11.3849	3.54044	4.63545	SERINE/THREONINE-PROTEIN KINASE NEK3 (PTHR43671:SF71)
Os07g0182000	BZIP63	0.140186	0.312254	0.998047	0.0844414	0.506087	0.57318	BASIC LEUCINE ZIPPER 63 (PTHR46408:SF10)
Os07g0182400	IAA24	104.578	48.0128	68.0379	94.5839	43.1434	79.1313	AUXIN-RESPONSIVE PROTEIN IAA24 (PTHR31734:SF8)
Os07g0185000	WNK3	5.03939	1.0582	1.34917	3.33221	0.677777	1.96538	SERINE/THREONINE-PROTEIN KINASE WNK3-RELATED (PTHR13902:SF115)
Os07g0449700	ORR7	0.101304	0.425007	0.248566	0.728899	0.292489	0	TWO-COMPONENT RESPONSE REGULATOR ORR7 (PTHR43874:SF18)
Os07g0566500	NAC010	0.38116	2.04748	0.845604	0.26601	2.81853	0.670834	NAC DOMAIN-CONTAINING PROTEIN 10 (PTHR31719:SF43)
Os07g0617000	ERF65	192.631	41.6569	85.0277	211.282	55.4622	121.221	AP2/ERF DOMAIN-CONTAINING PROTEIN (PTHR31190:SF334)
Os07g0644100	BZIP60	17.9555	30.0119	19.6631	18.3481	41.2238	23.5843	BZIP TRANSCRIPTION FACTOR 60 (PTHR47416:SF7)
Os07g0671500	GH3.11	1.5669	3.63098	4.33015	1.90122	1.88676	1.29115	INDOLE-3-ACETIC ACID-AMIDO SYNTHETASE GH3.9-RELATED (PTHR31901:SF18)
Os07g0678300	CIPK29	28.3475	51.3754	61.4855	26.3427	83.074	94.2189	CBL-INTERACTING SERINE/THREONINE-PROTEIN KINASE 11 (PTHR43895:SF49)
Os07g0684900	WOX11	0.758633	2.05829	1.0075	0.798899	1.12371	1.62401	WUSCHEL-RELATED HOMEOBOX 11 (PTHR46998:SF8)
Os07g0685700	EIL2	239.608	295.731	185.129	218.691	429.835	331.732	PROTEIN ETHYLENE-INSENSITIVE 3-LIKE 2 (PTHR33305:SF32)
Os08g0109400	IAA25	5.00387	11.8962	8.43034	5.94211	10.4658	10.0272	AUXIN-RESPONSIVE PROTEIN IAA25 (PTHR31734:SF120)
Os08g0472000	TRAB1	16.6408	24.3826	36.1246	18.1272	32.7164	34.1498	ABSCISIC ACID-INSENSITIVE 5-LIKE PROTEIN 6 (PTHR22952:SF446)
Os08g0499300	WRKY30	15.3821	27.9753	25.2305	20.689	26.2488	42.5158	WRKY DOMAIN-CONTAINING PROTEIN (PTHR31221:SF126)
Os08g0512600	CDKB2-1	5.19645	6.78936	11.1771	13.6234	1.88784	0.839177	CYCLIN-DEPENDENT KINASE B2-2 (PTHR24056:SF178)
Os08g0540400	CPK21	0.528702	1.43326	1.13057	0.656541	6.50522	1.5973	CALCIUM-DEPENDENT PROTEIN KINASE 21 (PTHR24349:SF291)
Os08g0546800	HSFB2B	4.64747	10.2554	20.4295	3.50954	21.918	14.1252	HEAT STRESS TRANSCRIPTION FACTOR B-2A (PTHR10015:SF333)
Os09g0287000	ERF63	138.955	67.3263	57.1868	146.827	74.5342	98.1387	ETHYLENE-RESPONSIVE TRANSCRIPTION FACTOR RAP2-2 (PTHR31190:SF309)
Os09g0417800	WRKY62	9.64835	2.56591	1.63601	19.2975	23.2687	4.09324	WRKY TRANSCRIPTION FACTOR WRKY62 (PTHR31429:SF84)
Os09g0418000	CIPK16	19.9508	36.2164	22.3319	16.8052	56.049	50.4692	CBL-INTERACTING SERINE/THREONINE-PROTEIN KINASE 25-RELATED (PTHR43895:SF119)
Os09g0456800	HSFB1	0.401978	1.04933	0.882013	0.345591	2.83235	0.611645	HEAT STRESS TRANSCRIPTION FACTOR B-1 (PTHR10015:SF368)
Os09g0466400	ZHD1	0.727222	2.50918	1.90169	1.31833	1.356	0.877641	ZINC-FINGER HOMEODOMAIN PROTEIN 4 (PTHR31948:SF55)
Os09g0470500	HOX4	12.9802	23.3069	16.6066	14.2497	23.8269	29.2788	HOMEOBOX-LEUCINE ZIPPER PROTEIN ATHB-5 (PTHR24326:SF547)
Os09g0545300	SAUR36	17.4949	7.2827	16.8089	19.5832	11.4776	23.8098	AUXIN-RESPONSIVE PROTEIN SAUR36 (PTHR31175:SF26)
Os10g0362300	HK5	10.2421	20.9013	17.1215	9.79283	17.9786	17.8746	HISTIDINE KINASE 2 (PTHR43719:SF35)
Os10g0419300	HSFA2C	26.9232	27.1872	31.212	17.9447	47.6464	27.9823	HEAT STRESS TRANSCRIPTION FACTOR A-2C (PTHR10015:SF258)
Os10g0539600	CPK23	18.6721	9.30829	12.1138	16.4617	7.09587	7.59426	CALCIUM-DEPENDENT PROTEIN KINASE 23 (PTHR24349:SF333)
Os10g0561800	HOX1	36.9887	30.177	10.6874	41.3476	24.7181	19.4223	HOMEOBOX-LEUCINE ZIPPER PROTEIN HAT4 (PTHR45714:SF16)
Os10g0562100	MYBS2	36.5946	26.0671	18.8652	34.8055	16.1199	23.3908	TRANSCRIPTION FACTOR MYBS2 (PTHR12374:SF29)
Os10g0564500	SAPK3	42.0385	73.077	73.0466	41.0478	81.0249	89.8261	SERINE/THREONINE-PROTEIN KINASE HAL4/SAT4 (PTHR24343:SF403)
Os10g0575000	MYC2	0.228469	0.805169	0.675313	0.242131	1.48781	0.656055	TRANSCRIPTION FACTOR MYC3 (PTHR11514:SF43)
Os11g0184900	NAC071	20.238	63.7717	46.3047	18.2577	86.8677	35.8279	NAC DOMAIN-CONTAINING PROTEIN 71 (PTHR31719:SF96)
Os11g0243300	ZHD4	0.989148	1.59137	3.86291	1.53178	0.763415	0.153635	ZINC-FINGER HOMEODOMAIN PROTEIN 4 (PTHR31948:SF55)
Os11g0684000	JAMYB	9.76573	18.9805	33.9036	12.8069	58.852	45.5587	TRANSCRIPTION FACTOR JAMYB (PTHR45675:SF38)
Os12g0123800	NAC077	1.79263	4.74234	6.91203	2.46335	7.33007	4.70163	NAC DOMAIN-CONTAINING PROTEIN 77 (PTHR31744:SF62)
Os12g0125000	MYB60	11.3137	5.8521	7.02016	11.6493	6.7595	7.34642	TRANSCRIPTION FACTOR MYB60 (PTHR10641:SF1152)
Os12g0152900	TGAL11	1.91261	1.04066	1.05909	2.33094	0.726008	1.68124	TRANSCRIPTION FACTOR TGAL4 (PTHR45693:SF28)
Os12g0601300	IAA30	43.2927	25.5326	31.5911	49.2776	15.9374	19.4531	AUXIN-RESPONSIVE PROTEIN IAA16 (PTHR31734:SF103)
Os12g0603700	CIPK4	8.0805	3.13009	4.16537	6.42602	1.45179	4.1007	CBL-INTERACTING PROTEIN KINASE 4 (PTHR24343:SF383)
