# Supplementary material for: OsOSCA1.1 Mediates Hyperosmolality and Salt Stress Sensing in Oryza sativa
Source: Biology (Basel). 2022 Apr 28;11(5):678. doi: 10.3390/biology11050678 (PMC9138581; doi:10.3390/biology11050678)
Supplement: Supplementary file 1 [file biology-11-00678-s001.zip › Table S4.xlsx]

## Sheet: Sheet1
Table S4. The FPKM value of three groups of OsOSCA1.1-regulated genes
Gene ID	WT-control	WT-Sorbitol	WT-NaCl	ososca1.1-control	ososca1.1-Sorbitol	ososca1.1-NaCl
Sorbitol response genes
Os01g0106400	75.6061	41.5902	56.1555	61.3042	20.287	64.8614
Os01g0129500	1.151	0.748808	1.03495	1.17297	0.358003	0.889136
Os01g0129800	0.0596053	1.00822	0	0.0586868	1.03234	0.125087
Os01g0155500	11.0873	23.5988	7.8423	7.80655	27.0591	10.5104
Os01g0253800	1.01009	4.71978	0.974467	0.857284	9.59522	0.815421
Os01g0261200	56.0796	94.4304	56.8148	61.8299	119.174	57.6956
Os01g0283700	1.02496	4.1331	1.56743	0.666714	6.35731	1.16039
Os01g0498300	1.65564	14.4817	2.3115	4.23222	16.954	4.54709
Os01g0550800	0.142414	41.7945	0.939695	1.51885	78.7648	1.89673
Os01g0579600	17.4266	8.57109	18.1843	16.4913	7.37871	15.374
Os01g0597600	0.850695	119.07	2.06347	5.39077	128.177	2.61851
Os01g0667000	0.0890096	0.444464	0	0.0571593	0.593963	0
Os01g0698800	0	2.16456	0.216918	0.173655	3.70519	0.075456
Os01g0702500	1.86134	6.01404	1.79989	1.24048	8.47289	1.17255
Os01g0705100	1.11506	3.52071	1.15651	0.764401	5.37753	1.17876
Os01g0706400	17.4302	32.8245	16.6818	18.9384	39.1928	17.8091
Os01g0718500	2.42459	5.89833	3.10398	2.49676	8.52099	2.35142
Os01g0739200	35.6191	97.3098	38.7259	33.5026	135.455	36.8939
Os01g0740400	1.2027	0.339788	1.10011	1.00739	0.327937	1.10735
Os01g0748900	31.0124	53.7074	26.0346	32.7651	58.3606	30.4338
Os01g0757200	22.9953	38.6854	16.5861	23.1104	41.9336	18.2502
Os01g0773800	3.14634	24.3802	2.44846	3.54134	65.5831	1.69519
Os01g0794100	7.89181	18.5254	6.32295	11.2358	19.2076	11.3304
Os01g0794800	0.021551	0.263608	0.11039	0.0934756	0.330632	0.12552
Os01g0800300	14.6821	36.4809	21.062	14.9274	51.2679	23.3958
Os01g0822001	0.549253	1.49651	0.812089	0.446685	1.89734	0.84491
Os01g0836900	1.35955	0.506838	1.11001	1.50239	0.433094	1.33024
Os01g0837600	45.6904	81.5436	51.3686	46.7636	84.7629	58.4411
Os01g0840300	0	1.20246	0	0	2.00608	0.167745
Os01g0841700	10.4051	93.934	9.88042	23.5863	118.274	20.9116
Os01g0865700	0.757947	3.02199	0.369326	0.42689	4.48583	0.309631
Os01g0876300	6.80143	12.6418	5.56846	5.5229	13.6947	6.01522
Os01g0905300	0.426524	11.7475	0.273846	1.55288	11.8094	0.678763
Os01g0937100	2.59602	4.94891	3.74302	3.03758	6.15523	3.31383
Os01g0963600	555.608	739.48	402.051	389.821	911.223	530.509
Os01g0974400	30.3573	14.1551	33.8861	27.6113	12.3632	36.5987
Os02g0124866	44.7508	25.9016	41.2326	49.9944	21.6571	45.889
Os02g0161100	0.994293	0.491697	1.12077	1.08252	0.301354	1.06827
Os02g0204201	7.67479	4.2054	5.56997	6.23419	2.7345	5.54736
Os02g0224800	54.8776	30.2347	44.4425	60.3918	26.7679	50.5406
Os02g0273900	1.99527	5.88773	3.78111	3.20506	5.9579	3.51815
Os02g0297600	23.582	14.9397	19.1889	21.1204	9.19332	17.8554
Os02g0301100	98.8034	159.181	89.6574	96.136	177.861	57.47
Os02g0314600	3.67541	33.9261	5.07822	8.56338	34.1123	9.0863
Os02g0448600	7.87088	16.1887	10.3793	8.96052	16.2135	10.2928
Os02g0475300	20.5559	28.2572	14.9944	18.0125	32.152	21.5149
Os02g0515200	4.05503	7.57146	4.05937	4.07612	9.58166	3.12395
Os02g0561800	0	1.34679	0.0239196	0.0714842	1.6631	0.260978
Os02g0572400	41.7676	69.9032	25.8848	39.4189	90.6444	28.6443
Os02g0595400	68.9768	111.275	63.3264	72.573	135.669	86.2101
Os02g0597200	2.77102	6.99176	1.48797	2.53172	8.58365	2.06931
Os02g0615800	1.26252	0.553567	1.23158	1.10703	0.497011	1.14654
Os02g0639800	15.073	7.36825	13.1079	15.6871	7.22094	16.567
Os02g0653900	35.3717	74.462	22.92	36.0296	94.6695	29.9889
Os02g0669366	2.57918	29.5414	2.9643	7.63083	37.6047	9.34167
Os02g0670900	213.649	108.883	288.858	184.592	106.209	233.329
Os02g0693000	12.0125	32.7411	11.567	11.5157	46.3732	18.4251
Os02g0738900	20.7641	11.017	13.9264	14.9534	5.53146	12.6481
Os02g0760400	16.9714	9.3818	14.5581	20.8893	9.12883	14.6288
Os02g0775300	13.8988	5.23051	11.1311	9.01708	4.18171	13.0853
Os02g0806700	36.0869	18.9736	29.2346	32.4173	13.3485	30.647
Os02g0810900	8.01274	16.9333	8.62405	6.93308	21.9608	7.72174
Os02g0817600	118.091	66.2741	116.432	147.41	60.0497	130.924
Os02g0823900	5.61665	3.0026	6.03061	4.87004	2.14137	7.96578
Os02g0827200	12.5639	20.162	14.1812	12.2901	25.0986	13.3921
Os03g0117300	10.8744	8.72282	9.87517	12.8348	5.68278	11.6666
Os03g0140200	57.5675	31.248	63.0415	46.5163	19.1305	58.4655
Os03g0165050	2.50246	5.18254	2.59072	2.77197	7.62521	2.05403
Os03g0169100	280.008	137.239	229.201	218.725	118.099	194.255
Os03g0170900	44.4266	87.2101	53.9058	42.4055	93.7444	51.3896
Os03g0210500	21.1805	10.5073	20.3976	26.1373	4.13902	23.5591
Os03g0226300	2.80817	1.47974	3.27409	3.26126	1.08643	2.49272
Os03g0264150	0.647643	1.69115	0.546955	0.675376	2.42205	0.502653
Os03g0273800	141.325	360.714	205.859	138.126	534.022	203.52
Os03g0274800	9.23859	4.51992	6.78901	8.26144	4.43804	8.16706
Os03g0366000	12.6445	26.7215	18.5452	19.4555	28.4765	19.1487
Os03g0371300	2.95941	1.49454	1.98081	2.84956	0.712944	1.90244
Os03g0413400	20.0192	11.6215	14.764	18.0882	6.49453	14.5028
Os03g0437200	1.17382	66.6397	3.37215	6.5024	76.2002	6.65085
Os03g0575700	9.64656	4.43484	11.1414	7.95274	4.36457	11.939
Os03g0601000	1.16346	0.481737	0.776147	1.13242	0.335383	0.854869
Os03g0640000	0.652387	20.8634	0.687305	2.44298	24.8095	1.87857
Os03g0703900	9.75472	14.6475	8.83719	8.69583	17.7378	8.71743
Os03g0729900	14.0337	9.03192	11.372	14.7007	6.45531	11.4236
Os03g0746700	20.0145	10.4676	15.8074	17.8362	5.83105	19.0756
Os03g0758050	2.20056	3.78107	2.80203	2.10692	4.48943	2.21496
Os03g0761900	6.84235	12.8495	6.85366	6.84508	13.7373	8.36834
Os03g0788100	0.845839	0.27036	0.634077	0.786848	0.102051	0.552726
Os03g0788500	0.978441	1.94283	0.660877	1.26027	2.53354	0.812963
Os03g0806700	9.13755	4.1191	7.36599	9.71339	2.10172	6.75191
Os03g0815200	262.002	149.995	223.421	229.211	97.4971	184.602
Os03g0839700	1.95531	0.326288	1.857	1.80714	0.0657314	2.75019
Os04g0106000	19.4173	31.4698	19.6136	17.493	34.8638	15.5408
Os04g0119500	108.132	204.118	121.649	104.947	211.248	139.524
Os04g0129900	4.00103	1.95499	3.43349	2.98585	1.83166	3.02924
Os04g0169666	8.34219	4.94856	8.28926	6.42533	2.25523	6.92758
Os04g0201500	1.7617	4.46305	2.74018	2.91763	4.79165	2.14396
Os04g0225001	5.29102	1.58938	4.37203	3.4359	1.40615	4.0809
Os04g0404800	147.719	66.2517	118.127	116.27	56.6932	110.004
Os04g0431300	27.6048	40.991	21.3407	20.4103	43.3984	27.3305
Os04g0435500	21.9788	45.1466	29.2323	20.5836	62.8387	27.9606
Os04g0442800	43.5961	21.7455	35.7557	39.8223	19.0829	31.8919
Os04g0446401	2.95614	4.59957	2.49174	2.57408	6.2448	1.84137
Os04g0482300	22.2802	35.843	17.7044	17.1436	36.2289	22.639
Os04g0514600	1.73306	19.494	1.71126	4.01183	20.4491	2.3316
Os04g0517100	6.72042	126.47	13.4376	20.2411	128.682	21.2775
Os04g0547900	66.5992	124.171	71.3605	56.1994	162.964	67.3516
Os04g0558900	0.102801	0.318457	0.100853	0.0329872	0.390657	0.0952241
Os04g0600000	1.7636	4.42819	2.46524	1.38698	5.41605	1.67404
Os04g0607500	10.9538	26.2459	7.48501	7.33412	41.4179	10.1798
Os04g0612500	990.296	571.435	1007.58	935.603	346.034	957.275
Os04g0613900	9.29934	6.73066	9.56032	8.37997	3.39279	7.42488
Os04g0658600	20.1115	13.4973	16.0062	22.23	9.2346	17.4396
Os04g0659200	0.328614	0.129807	0.528623	0.401424	0.0598021	0.372272
Os04g0672900	12.8217	23.5049	12.396	12.8574	31.6017	12.5707
Os04g0685900	13.7806	8.81782	12.1764	12.6644	4.83237	10.0508
Os04g0686800	5.31661	1.41997	3.64447	4.43701	0.456558	2.69733
Os05g0102200	6.04358	2.6698	4.79896	5.32888	2.48736	4.1595
Os05g0126400	60.2074	30.668	39.848	41.0227	18.3758	37.9887
Os05g0141700	30.8734	51.4172	19.6319	32.8956	70.4749	21.4877
Os05g0155400	21.7082	11.3325	15.7738	21.4333	8.1294	17.8686
Os05g0156401	64.2369	28.586	61.1886	50.7239	24.8673	56.8349
Os05g0169000	22.2205	42.5617	22.233	24.2456	50.6187	24.8887
Os05g0171900	32.2784	15.6559	57.3399	29.2942	15.2244	43.5103
Os05g0181650	0.085475	3.66108	0.894347	0.697097	5.46787	0.403596
Os05g0224900	18.0726	9.27141	13.6235	12.8582	5.79199	11.2083
Os05g0242000	0.186183	0.887963	0.0397138	0.0587048	1.20427	0.130078
Os05g0405000	96.1301	46.6413	79.3422	67.2408	44.3951	75.294
Os05g0453700	7.66467	17.2616	7.75066	6.38725	27.4814	7.13311
Os05g0457800	12.8644	21.1516	7.2722	11.3517	21.8764	9.75432
Os05g0472000	11.7587	20.6137	6.55492	11.1616	27.8547	11.9679
Os05g0473500	37.3812	70.3498	26.3653	40.1986	86.0649	31.9868
Os05g0498366	4.31573	7.99797	2.81037	4.24482	8.57006	4.41706
Os05g0506200	48.3721	28.4232	35.9293	37.3608	16.218	32.3977
Os05g0546300	5.06043	22.109	5.30134	4.77823	40.9338	6.44688
Os05g0583200	0.487381	1.01128	0.510036	0.47747	1.04414	0.616079
Os05g0592400	10.7449	5.91549	7.18949	8.48148	2.97596	6.8355
Os06g0127100	2.43609	96.5823	3.90606	6.15559	137.634	4.88494
Os06g0134800	13.113	27.9383	14.2628	12.056	34.3238	17.2181
Os06g0161900	0.30841	0.910407	0.366643	0.381222	1.02651	0.376354
Os06g0193300	18.6354	11.2234	14.4859	21.9434	7.31283	17.2021
Os06g0203000	0.304327	3.52025	0.798693	0.903469	3.97669	1.27493
Os06g0228500	7.32041	0.7972	7.69487	3.7765	0.686393	4.79003
Os06g0254700	42.0194	102.11	25.6469	35.963	144.904	24.9423
Os06g0330100	4.48355	2.64233	4.2776	4.50805	1.65977	3.55679
Os06g0476200	87.3088	29.7757	55.7895	51.1935	26.9297	66.1457
Os06g0534800	3.14477	1.63453	2.23982	2.60247	0.675285	3.63616
Os06g0563250	17.2686	10.418	14.3311	14.0007	5.22226	12.8875
Os06g0570100	17.252	8.41909	14.8045	16.3013	8.17679	13.5756
Os06g0659300	44.5749	23.0945	32.7567	39.836	20.1757	34.4722
Os06g0664100	17.2394	10.0268	15.2036	11.2578	4.32705	12.9085
Os06g0697600	5.7281	4.02824	6.1741	6.17726	2.46326	8.14783
Os07g0165650	7.56181	3.55852	6.06534	5.85816	3.0992	5.55227
Os07g0177200	0.718126	1.65546	0.967052	0.785093	2.28338	0.683451
Os07g0187300	2.64741	1.72236	2.39149	2.23467	0.842594	2.21516
Os07g0287000	1.3796	2.65613	1.46684	1.43996	3.04685	1.32675
Os07g0407900	0.258789	1.12345	0.41155	0.220703	1.69836	0.331626
Os07g0424400	205.206	119.581	143.911	190.434	77.855	140.263
Os07g0480900	0.110551	0.620423	0.228201	0.172161	0.742813	0.140108
Os07g0519600	9.64795	5.54499	8.1268	10.1611	3.8262	10.0825
Os07g0520400	31.4977	19.213	25.0415	31.2752	12.6491	23.5125
Os07g0566500	0.38116	2.04748	0.845604	0.26601	2.81853	0.670834
Os07g0568600	12.0343	20.7182	10.5198	12.0743	26.9096	13.2819
Os07g0570600	0.30684	2.83422	0.767016	0.378869	5.39163	0.320842
Os07g0586800	1.02302	2.67679	1.23734	1.24642	3.68737	1.07727
Os07g0613500	47.5973	24.3622	34.3269	37.732	22.6552	46.0771
Os07g0654500	1.93459	0.809658	1.7579	3.00329	0.55291	1.94035
Os07g0658100	11.919	19.1171	13.2425	10.8487	21.5642	10.6792
Os07g0673700	8.51016	4.40722	6.6238	7.3344	3.88935	6.89082
Os07g0688700	8.38997	3.81462	9.05338	12.8478	2.79775	6.54994
Os08g0148600	10.5171	15.2142	11.0624	9.248	17.1732	11.4647
Os08g0175200	47.422	88.1042	60.7325	50.5949	96.4527	51.1614
Os08g0230800	0.373903	0.152978	0.40161	0.55127	0.0899575	0.369047
Os08g0244100	23.729	14.0046	20.1819	24.0179	9.6775	19.9363
Os08g0269600	25.4111	15.4135	18.3286	23.678	10.1719	19.735
Os08g0275200	3.9339	2.15502	4.3236	4.51441	1.58909	5.90459
Os08g0323266	36.2173	20.5081	24.2626	30.8542	11.6086	25.2024
Os08g0374701	0.155315	3.5364	0.992745	0.0500705	5.23774	0.647909
Os08g0387700	3.36889	1.63697	2.71586	2.98577	1.41174	3.07569
Os08g0398000	5.71004	3.69706	7.17349	6.018	2.36935	5.36652
Os08g0442350	2.24368	3.90448	1.79857	2.22391	3.9698	1.04784
Os08g0465800	102.686	202.608	78.5281	79.3939	242.988	93.6534
Os08g0476000	9.67123	4.80074	7.27439	9.50537	4.40367	8.73843
Os08g0485800	0.640153	2.38911	1.24876	1.41089	2.68693	1.15173
Os08g0517700	0.504576	1.17854	0.799494	0.486168	1.43021	0.603552
Os08g0526200	3.62313	7.14001	3.94887	5.16475	9.24594	3.82524
Os08g0532500	4.10379	2.27239	2.90002	3.41197	1.29206	3.94939
Os08g0535900	17.8155	6.24212	11.548	21.0559	3.03572	10.5676
Os08g0547200	8.47163	5.1846	6.84397	7.49077	3.30836	6.70378
Os09g0421700	0.964131	3.55174	1.29268	0.388854	4.77743	1.20185
Os09g0499000	14.484	7.54689	13.3936	16.5827	5.87325	13.2897
Os09g0535500	0.0711569	1.70834	0	0	3.12684	0.0374147
Os09g0555500	11.169	35.1052	19.0731	9.47376	56.5367	16.5391
Os09g0558200	4.71428	2.40005	3.3686	3.84255	1.79044	3.63208
Os09g0571200	17.8937	135.453	19.1046	38.4901	158.607	32.5062
Os10g0133600	5.45533	2.16445	4.06175	4.84175	0.989753	3.94529
Os10g0377300	4.63635	1.85708	3.82497	4.15801	0.880131	4.30181
Os10g0378300	18.4603	37.6027	27.5172	20.9785	43.1923	26.5923
Os10g0442532	103.309	56.8604	71.007	85.9539	34.7358	73.8484
Os10g0522800	8.8801	4.44609	7.52557	13.3059	3.53487	7.63815
Os10g0523900	0.269747	2.8732	0.768214	0.0510725	4.78375	0.68242
Os10g0534400	3.90094	2.15342	5.12121	4.14342	1.44045	6.52068
Os10g0560000	42.0164	37.0635	48.6457	49.6386	20.8198	52.7203
Os11g0133001	6.12457	3.38564	6.89537	9.30406	3.0629	10.3589
Os11g0158000	0.0425986	0.550791	0	0	0.84271	0
Os11g0170300	28.0067	13.2943	24.5668	24.5304	12.6102	24.5402
Os11g0232100	1.09988	1.63404	1.01547	0.843845	2.0099	0.822581
Os11g0525900	0.144521	0.809983	0.0926656	0.138466	1.15125	0.254289
Os11g0543100	15.6383	30.2486	16.4264	18.0315	37.2461	21.7113
Os11g0543500	3.69354	1.90654	2.15085	2.77317	0.802285	2.11297
Os11g0591000	0.390091	1.27635	0.581432	0.242746	1.3312	0.674632
Os11g0593700	3.5386	2.31468	4.12889	4.41607	1.46842	4.51333
Os11g0608300	4.5467	1.60284	3.81195	4.18625	0.481735	2.91678
Os11g0655300	0.647635	0.478882	0.720229	0.611672	0.146803	0.561132
Os11g0671950	2.6051	1.4498	2.51843	3.82397	0.865088	2.69345
Os11g0696200	27.309	15.6033	20.2744	24.7209	9.34991	18.3904
Os11g0704800	4.09033	9.38862	3.70178	3.48767	12.9322	3.718
Os12g0126300	0.891336	0.635202	0.85998	1.50678	0.267172	0.812373
Os12g0224000	13.35	28.3208	11.09	10.704	35.675	8.70487
Os12g0257400	2.45538	1.01734	1.63065	3.32332	0.256467	1.81349
Os12g0280801	4.39282	6.74434	2.67409	4.1604	8.46793	3.07685
Os12g0284800	6.92198	17.0257	9.056	7.47543	25.2635	9.38719
Os12g0421000	59.0286	30.2668	51.8837	49.638	25.6042	50.6725
Os12g0515600	39.7734	23.0369	34.6355	45.0128	18.189	43.4978
Os12g0530300	0.173585	1.78481	0.242231	0	2.41968	0.612081
Os12g0534100	15.2769	10.3991	13.8754	19.1572	8.23197	15.7307
Os12g0634500	2.49901	0.386848	1.77423	1.36428	0.282189	1.62093
Osmotic stress response genes
Os01g0124100	17.7863	33.8528	32.4547	26.5439	53.2993	69.4835
Os01g0159000	1.94015	17.6879	18.4327	4.63723	88.021	99.9406
Os01g0177100	0.559164	1.35178	1.49715	0.91396	0.572982	0.387066
Os01g0198000	1.94129	4.28492	4.55223	2.33717	2.8671	2.06772
Os01g0229400	3.55115	9.92267	10.6362	3.96459	6.5399	5.64878
Os01g0310100	3.04787	7.90238	8.88772	3.46126	5.29468	5.13167
Os01g0349000	2.03839	3.24518	2.36934	1.5215	5.49498	4.63398
Os01g0652450	6.97109	16.8267	15.047	7.01288	29.6634	24.5754
Os01g0684800	0.433294	1.19553	1.79319	0.969263	0.521067	0.35383
Os01g0708700	0.291464	1.26321	1.51824	0.717973	0.488578	0.191831
Os01g0733200	13.3648	18.8896	25.4819	16.1289	33.9046	37.9599
Os01g0756300	7.34315	9.35577	8.66082	9.35678	17.1378	18.823
Os01g0788800	0.02591	0.132961	0.156377	0	0.296836	0.246051
Os01g0846700	0.764947	1.79429	2.5465	0.655562	1.07484	0.94151
Os01g0849500	4.96973	4.68417	4.3963	2.88361	7.15304	7.46533
Os01g0867300	35.6969	71.1261	79.8764	40.2728	115.54	122.091
Os01g0879200	2.76853	4.95567	5.8147	3.88464	8.85238	7.86908
Os01g0914000	3.88099	8.46748	8.60728	5.36194	3.5511	4.55576
Os01g0920500	5.05177	9.97791	9.08039	5.77126	13.3695	14.0617
Os01g0922600	21.5734	37.4954	33.1374	25.8592	65.0673	49.5316
Os02g0105500	15.0685	34.1953	38.0543	19.4036	26.9193	25.0042
Os02g0116800	3.51065	7.60569	8.58973	4.9681	6.04283	4.72218
Os02g0252400	0	0	0	1.25851	3.56672	3.41879
Os02g0433900	3.8335	8.03749	10.1978	5.34606	4.7775	5.41088
Os02g0467000	0.0348337	0.178134	0.0540312	0.067444	0.497338	0.49527
Os02g0538900	2.29136	6.95274	7.22169	2.85971	4.33202	2.84295
Os02g0584900	3.57019	7.96874	9.71111	5.03438	5.33326	4.82481
Os02g0628900	0.701798	2.28043	2.4221	0.658958	1.16227	1.3053
Os02g0643200	0.216346	1.15509	1.66873	0.773551	0.508104	0.269841
Os02g0766700	41.833	63.9629	59.3212	33.0634	94.8438	72.6814
Os02g0797200	71.9195	77.8093	72.0604	50.0571	125.143	97.5363
Os03g0102366	0.37023	1.36071	1.49408	0.599763	0.612132	0.429443
Os03g0106400	0.6838	2.31032	2.67094	0.945997	0.34726	0.24579
Os03g0110500	1.05598	4.12172	5.80018	1.97147	1.78671	1.88459
Os03g0113700	0.076657	0.365503	0.355702	0.13436	0.521418	0.59979
Os03g0114100	15.5694	12.141	15.7739	8.54156	36.7474	36.126
Os03g0172100	16.7901	23.953	30.0848	14.4869	90.9948	69.8531
Os03g0205800	3.6932	4.06555	3.1522	3.44627	8.72738	13.7816
Os03g0324900	22.3874	29.3799	39.5267	23.8088	46.53	64.3332
Os03g0669100	6.05915	15.4467	16.7272	12.0289	11.5234	8.98374
Os03g0693900	0.229522	0.856607	0.747035	0.0897462	1.71451	1.06664
Os03g0769700	2.75137	3.26004	4.94622	3.80898	8.96744	8.76591
Os03g0783051	0.0241095	0.634925	0.735484	0.0689657	0.139189	0.0511091
Os04g0173800	0	1.33835	1.15201	0	0.0547858	0.0304784
Os04g0191600	1.12991	2.66839	2.61953	1.63748	2.03188	1.90328
Os04g0276200	0.103878	0.113682	0.251491	0.0504488	0.412682	0.456841
Os04g0415100	0.208535	1.16897	1.3174	0.606996	0.546703	0.384761
Os04g0416900	4.52295	11.08	13.1381	7.06598	8.01875	5.69718
Os04g0443200	7.22991	10.543	8.4315	5.81703	16	13.6163
Os04g0471700	0.400089	1.04211	1.01303	0.616113	0.333254	0.209436
Os04g0473900	0.219793	0.483798	0.594975	0.16601	0.299087	0.24427
Os04g0481000	2.20735	7.07732	5.98817	3.55397	3.68536	4.47296
Os04g0486950	152.884	204.531	284.747	166.941	344.338	516.292
Os04g0524900	0.14758	0.671494	0.811206	0.437581	0.32428	0.154164
Os04g0544000	4.66356	5.44727	4.80303	2.86336	7.17742	5.84669
Os04g0573000	10.7249	20.7607	20.815	14.7382	31.0477	27.649
Os04g0586200	30.8626	42.5867	66.5371	30.2385	115.314	104.072
Os04g0634900	4.40879	7.04626	6.34801	5.19425	28.5161	46.1154
Os04g0674500	0.322631	1.14489	1.3709	0.341054	0.555197	0.274169
Os04g0689000	0.101549	6.5585	8.48872	0.66182	1.39272	0.928838
Os05g0104000	1.33632	4.68934	4.69635	2.06033	2.92793	2.45326
Os05g0109600	2.44949	6.22304	5.5109	3.46024	3.90904	3.46039
Os05g0160600	5.53086	8.20886	9.28524	6.05693	13.2233	14.1629
Os05g0172300	1.1491	2.48278	2.69949	1.74668	1.55841	1.18155
Os05g0180500	1.02375	2.94949	3.12419	1.53923	1.62065	1.88977
Os05g0219800	0.16913	0.676875	0.804011	0.421241	0.217398	0.15611
Os05g0239151	2.10376	4.80424	4.66175	3.66445	2.39319	1.73773
Os05g0366300	0.711969	2.85747	2.40077	1.20246	1.03531	0.746491
Os05g0415400	0	0.306721	0.422309	0	0.136577	0.0979347
Os05g0415600	0.0549149	0.26196	0.253213	0.0586577	0.0818635	0.0451048
Os05g0420750	1.08276	2.86326	2.84531	1.68193	1.1618	0.759326
Os05g0425000	0.153948	0.871296	1.05865	0.478432	0.203128	0.136618
Os05g0515200	7.14339	6.47454	8.39822	4.71892	9.8987	11.2181
Os05g0526400	6.98677	15.5356	20.1998	11.7905	11.9082	10.5547
Os05g0547600	5.68095	16.8748	14.69	10.703	9.9322	7.1147
Os05g0595800	0.353938	1.04786	1.37861	0.478608	0.317901	0.485988
Os06g0299200	1.09407	1.28183	1.51934	0.506933	2.7909	4.11076
Os06g0604600	64.1461	85.077	87.875	67.453	124.981	148.592
Os06g0620200	0.0343167	0.456515	0.358316	0.131086	0.0441062	0
Os06g0621600	0.256283	0.634092	0.763913	0.196979	0.41098	0.346101
Os06g0661500	10.8694	13.4784	13.8538	6.54895	17.4525	18.3599
Os06g0718100	0.148328	2.58744	2.0272	0.625262	0.925825	0.462765
Os07g0123100	2.23495	1.85079	3.08334	1.26621	4.90011	5.50217
Os07g0129200	10.661	11.4176	14.2488	8.15883	22.2462	30.4828
Os07g0580800	1.13738	3.20051	3.3401	1.68756	2.112	1.98704
Os07g0646200	0	0.176693	0.238244	0.0530107	0.0390335	0.0141236
Os07g0666900	9.09935	22.6713	29.2805	10.9763	14.9599	15.8423
Os07g0668700	2.38158	5.48698	7.90543	2.99454	3.80471	3.27651
Os07g0671500	1.5669	3.63098	4.33015	1.90122	1.88676	1.29115
Os07g0673400	47.3136	59.1058	102.771	35.3938	176.934	299.784
Os07g0673900	16.1064	28.2608	22.6691	20.2755	82.8981	48.1938
Os08g0272000	10.9185	14.7894	16.4515	10.7313	20.6301	20.4163
Os08g0299300	0.360784	1.89777	3.10882	1.23077	0.68604	0.717537
Os08g0299400	0.399033	1.87326	3.14476	0.33726	0.557841	0.222826
Os08g0518000	4.3239	5.58126	4.7924	4.49023	9.24246	8.44295
Os08g0539100	0.796942	2.34109	2.74743	1.58024	1.32575	1.2119
Os08g0557600	60.2066	88.4914	89.0665	48.6707	107.952	118.527
Os09g0411500	0.130518	1.24731	1.05275	0.0636789	0.374247	0.306074
Os09g0466100	1.13046	2.53019	2.73153	1.48392	1.63468	1.36506
Os09g0495500	3.09453	7.84694	8.46582	3.63482	4.80753	3.67975
Os09g0513000	0.935235	1.88284	1.9331	1.23425	3.42153	3.14645
Os09g0549400	1.53713	3.64105	3.75066	2.73239	2.29358	1.67665
Os09g0555450	11.789	16.5367	13.9758	11.1239	21.9579	22.9121
Os10g0118000	0.494855	1.54694	1.38694	0.118644	3.28848	2.23978
Os10g0381601	0.0774499	0.109056	0.0418744	0.412188	2.42042	1.72558
Os10g0397400	8.72969	18.9065	21.1177	15.2415	8.03422	9.84122
Os10g0407200	2.74223	1.96511	2.0569	1.55211	8.28089	7.64709
Os10g0415200	2.94229	7.5446	7.64096	3.88426	4.53932	3.97485
Os10g0462200	13.152	23.2777	21.6238	15.8103	37.9906	46.6682
Os10g0546400	10.75	23.9601	20.9074	9.48595	53.4812	51.8127
Os10g0563600	50.3494	84.3906	79.7148	50.766	114.126	104.278
Os10g0563700	38.7487	82.216	88.7686	67.1842	62.1922	57.4255
Os11g0135400	2.20739	6.09743	6.66002	3.33695	4.15339	4.04822
Os11g0158600	2.092	4.73171	5.23973	3.96505	3.10452	3.21446
Os11g0202200	0.333289	1.39961	1.54088	1.0322	0.705534	1.02035
Os11g0444700	154.091	256.051	266.189	200.156	386.907	407.627
Os11g0602500	1.07357	1.88905	1.82164	1.09881	3.13842	2.77225
Os11g0614800	0.284316	1.4486	2.23605	0.424219	0.618036	0.461877
Os12g0177800	0.264584	0.872446	0.971644	0.267226	0.445748	0.199422
Os12g0245700	3.03618	10.0192	8.91905	6.05759	4.23275	4.98826
Os12g0441300	0	1.32307	0.907568	0.693723	0.107104	0.265104
Os12g0516900	0.14737	0.677543	0.58435	0.393796	0.39945	0.321827
Os12g0552400	9.68412	14.2521	17.0052	10.2524	23.0112	22.3828
Os12g0626500	0.349415	0.848784	1.12572	0.457671	1.57216	2.09921
Os12g0628600	68.2974	104.889	99.6993	92.594	233.189	229.813
Os12g0630100	9.9469	10.3011	10.6247	9.4195	33.2486	27.0219
NaCl response genes
Os01g0111900	188.097	114.821	58.4866	133.698	114.328	105.684
Os01g0118700	32.1178	33.7102	42.3575	32.808	39.4578	68.9688
Os01g0132766	8.09088	7.63685	3.93388	7.58261	10.8971	4.19591
Os01g0151400	15.0773	16.5615	17.2008	12.0407	15.3031	27.6315
Os01g0214800	1.95253	2.30886	3.12627	1.98876	2.32984	3.91016
Os01g0224000	2.48476	1.9398	5.1957	2.70295	2.06232	5.84808
Os01g0234700	4.71077	6.52962	1.05757	3.73641	5.19648	2.91547
Os01g0259900	2.49747	3.55413	4.60582	2.78989	3.21866	5.37556
Os01g0291500	0.476102	0.424356	0.686334	0.419605	0.305978	1.13483
Os01g0302000	19.6922	12.6191	8.62427	13.9307	16.2465	7.97391
Os01g0350000	2.53829	2.46545	3.79834	2.27899	1.68198	4.60041
Os01g0357900	174.111	161.397	61.4256	136.539	201.022	78.1124
Os01g0642200	536.507	341.54	46.8385	482.094	411.253	121.182
Os01g0645900	34.1105	36.8821	71.1151	28.574	37.2808	86.9247
Os01g0662300	145.321	166.148	71.0025	171.989	159.571	102.451
Os01g0686200	1.21729	1.73664	2.9766	1.71957	1.39601	2.99148
Os01g0695300	41.9119	47.7209	54.5175	36.5813	46.224	73.0093
Os01g0712700	13.2067	15.7315	24.8183	10.9417	16.1543	38.1719
Os01g0749200	141.966	128.921	57.1681	135.475	102.335	67.1626
Os01g0760600	19.5163	21.4442	28.722	17.6868	18.0027	36.9329
Os01g0775500	5.65671	4.49302	8.40387	3.62101	3.50221	11.7321
Os01g0871500	36.972	37.4191	58.1558	33.391	35.6008	63.1382
Os01g0897600	38.1073	48.4663	75.959	37.6061	37.1475	77.3065
Os01g0920700	0.715308	0.554371	0.873662	0.457708	0.681709	1.62933
Os01g0940600	14.0722	18.1697	6.53091	16.1864	18.6614	12.3941
Os01g0955000	12.0459	10.3166	6.12422	9.39185	9.5354	5.37673
Os01g0959900	49.5514	42.0111	19.592	39.297	33.9172	24.1855
Os02g0186800	3.59354	3.86803	9.18302	2.91349	3.33062	10.8369
Os02g0191600	2.27547	2.28987	6.48988	1.24747	2.41828	7.15805
Os02g0193000	11.8293	14.355	5.84287	13.1349	18.2966	10.3175
Os02g0200900	143.456	140.27	76.9345	165.623	160.23	127.825
Os02g0241100	11.8197	10.2523	17.4489	12.9419	11.9386	27.1899
Os02g0464550	0.0436605	0.246302	1.2002	0.20951	0.253226	1.24438
Os02g0483800	0.952805	0.984997	0.230251	0.894557	1.38482	0.240528
Os02g0621600	27.9911	18.7627	9.39104	21.1401	19.2146	18.1149
Os02g0656600	6.62304	6.37772	3.03681	5.29601	7.03285	3.96079
Os02g0732600	5.31457	7.21979	10.2048	5.66736	6.02514	11.7647
Os02g0734300	111.201	100.061	39.2697	107.249	91.3288	65.4398
Os02g0745100	15.8361	17.4075	8.02175	13.3177	20.4273	7.05731
Os02g0754300	96.1917	95.3589	26.6441	109.421	85.139	59.5411
Os02g0770500	0.56337	0.903459	2.32893	1.06879	0.907904	2.42976
Os02g0783700	0.16037	0.182541	1.1818	0.0168218	0.136273	0.635784
Os02g0799600	61.0345	77.0144	28.8245	64.6255	108.534	53.3587
Os02g0813166	2.82946	2.41481	5.9365	3.62809	3.27788	8.02383
Os03g0111600	7.86239	10.6822	17.2788	8.873	9.87856	15.4419
Os03g0188900	47.5588	57.906	21.793	51.0237	72.4075	40.7849
Os03g0189600	132.439	173.316	218.781	132.036	164.802	275.858
Os03g0219900	91.4307	98.8654	38.3873	89.2874	79.4938	49.1645
Os03g0243100	99.7034	76.9996	199.644	88.2784	88.1758	277.593
Os03g0278300	37.7028	46.9803	18.1236	39.0289	48.2412	28.4255
Os03g0289400	21.0501	17.3206	10.4924	22.9616	19.6129	13.0475
Os03g0308800	25.2351	24.5463	49.9962	18.7918	18.5536	38.2269
Os03g0341600	16.8291	13.2326	2.02184	21.1211	30.8725	12.7968
Os03g0584300	18.8036	15.927	6.7127	18.5302	15.7445	10.804
Os03g0598700	2.01117	1.91338	3.17193	1.93027	1.38462	3.66208
Os03g0659200	57.4687	67.8675	27.9544	61.3685	77.5022	45.2368
Os03g0767500	70.1737	83.595	126.116	65.9716	90.5468	128.661
Os03g0790900	31.6577	44.6189	60.6008	31.3098	43.2801	69.6433
Os03g0826200	64.9005	65.4086	29.1725	53.9894	54.3295	43.9919
Os03g0826600	124.362	143.142	298.715	121.491	139.684	216.211
Os04g0220400	2.94838	2.20226	1.48427	2.62392	2.25813	1.71912
Os04g0269600	97.283	97.9335	138.526	75.3722	85.5544	148.983
Os04g0290450	0.951581	1.16307	0.342829	0.924776	1.1898	0.653969
Os04g0423400	151.068	127.254	32.2734	86.3646	92.1974	29.3775
Os04g0435100	2.44465	2.00282	3.35543	2.05154	2.16844	3.90518
Os04g0533500	64.9917	36.5891	19.1707	52.0795	36.9422	20.8045
Os04g0538400	2.16629	2.89397	4.39935	1.9726	2.62748	3.96308
Os04g0542000	21.5167	18.8727	10.4141	17.2297	17.4161	16.4582
Os04g0565500	60.9983	64.7652	26.2063	89.1815	61.3844	50.7757
Os04g0591900	1.39672	1.589	0.223371	1.41501	2.27132	0.559534
Os04g0677400	1.92209	1.82728	3.50133	1.39918	1.96586	2.86851
Os05g0109825	6.01819	11.0871	2.88681	6.41708	6.97343	4.38361
Os05g0110800	88.7619	89.8572	161.898	84.6113	115.013	219.81
Os05g0127400	4.13611	5.53379	8.51386	4.31723	4.57911	8.50915
Os05g0136200	15.8044	12.5747	7.50245	13.3181	15.046	9.49393
Os05g0164200	9.64627	8.71129	3.02405	7.8482	9.15983	3.70053
Os05g0199100	37.619	51.6683	11.4163	36.2827	61.8776	21.2267
Os05g0310500	174.382	196.542	250.98	161.729	198.736	309.298
Os05g0320800	5.52035	6.86833	11.7695	5.09178	5.85492	12.5485
Os05g0323800	94.1695	121.489	189.709	82.4276	112.246	182.892
Os05g0337400	64.0262	53.1574	16.7502	47.9854	36.1663	18.0104
Os05g0361000	11.502	14.9941	38.8135	8.96765	13.1039	52.6375
Os05g0428700	9.59487	11.2304	4.90344	8.67085	9.45983	5.82483
Os05g0429900	18.4435	24.8349	6.78437	20.5913	18.2946	10.6058
Os05g0430900	10.1991	8.27169	5.09682	8.68012	10.3287	6.82303
Os05g0439400	66.5875	49.3914	16.4294	55.5024	47.6902	29.3297
Os05g0490900	51.0774	47.2581	20.3305	46.1067	40.3789	26.8524
Os05g0524400	25.4025	29.4693	44.8827	28.4904	33.6918	66.1866
Os05g0526800	5.1148	5.23061	10.5205	4.12434	3.70934	11.9082
Os05g0531700	0.345018	0.545282	1.02466	0.200225	0.575934	1.12143
Os05g0549800	6.80205	6.74123	9.62415	6.91183	8.45224	21.4715
Os05g0574700	9.48858	10.908	16.4416	8.24367	10.4126	16.8679
Os05g0593100	14.3462	17.094	24.1399	12.9364	17.3705	24.3321
Os06g0131700	11.6002	12.7714	5.15463	12.715	10.2344	6.86025
Os06g0154200	12.0448	11.9178	22.3293	12.8897	15.5565	24.7663
Os06g0164500	9.23885	10.2091	4.48088	9.22161	9.89835	6.62333
Os06g0180666	44.317	30.4617	14.4009	39.1588	28.3579	17.5232
Os06g0226700	27.3501	20.7646	8.47043	29.8608	27.1646	16.1099
Os06g0275800	53.3816	55.2423	95.7798	47.4918	56.0325	88.6612
Os06g0288100	49.6181	50.0907	9.08274	52.6419	47.1246	18.7727
Os06g0329300	14.743	11.746	21.5106	12.7413	10.7875	24.3312
Os06g0524300	10.376	11.6267	20.0495	11.3293	10.1749	22.7333
Os06g0530300	24.8096	29.2673	44.3836	26.7667	33.1858	50.3287
Os06g0548000	30.288	33.1406	38.4282	27.2986	34.2186	52.4533
Os06g0591551	8.17007	10.9289	1.00613	6.91632	7.26436	5.14366
Os06g0597000	12.1434	11.4263	2.96061	12.323	10.276	4.71676
Os06g0597900	52.1176	55.2136	76.3705	39.681	46.5268	80.1371
Os06g0647100	114.699	96.8666	26.3366	93.2039	80.7986	43.5885
Os06g0663200	23.7639	22.4628	12.4798	21.4015	32.2598	14.0199
Os06g0663800	61.9545	63.969	27.6661	57.7476	68.8118	49.3313
Os06g0671150	2.88733	3.88406	0.912594	3.11889	4.60925	1.37957
Os07g0496250	5.09299	6.38841	12.5255	6.52452	5.8533	12.0609
Os07g0501700	1.13824	1.39658	2.07421	1.41468	1.67764	3.0156
Os07g0575800	8.93328	12.0342	18.4918	9.005	12.4548	19.4107
Os07g0587500	26.7287	26.6413	9.53566	26.3953	23.73	18.5271
Os07g0607200	27.7299	25.6575	10.979	19.8144	20.4271	13.2716
Os07g0613600	2.963	2.52564	4.31807	2.0251	2.43914	4.85568
Os07g0662900	68.3375	72.1424	106.912	49.8155	53.9953	99.7915
Os07g0686600	3.31266	4.54603	0.248823	3.89197	3.91996	1.58331
Os08g0119500	11.9169	16.1346	4.93039	12.2996	13.2311	5.96163
Os08g0345700	58.4623	51.8361	82.652	59.1874	62.337	140.139
Os08g0409100	41.4769	29.9207	11.6357	29.5079	31.4107	15.2146
Os08g0417100	16.7557	17.3249	20.7885	16.7919	18.725	34.4878
Os08g0464950	6.10123	3.72968	1.24486	4.0002	3.01552	1.48559
Os08g0482700	466.454	440.648	175.715	501.906	650.158	352.463
Os08g0490600	52.6365	40.0862	10.6407	28.7044	32.9691	11.6028
Os08g0532400	18.0271	17.7185	34.1522	16.8767	15.4556	35.1692
Os09g0272000	61.1167	59.5077	136.643	46.4378	52.2971	149.797
Os09g0353700	2.54761	2.75796	0.486389	2.77031	2.96972	0.862542
Os09g0394600	1.2278	1.16217	2.47644	1.50444	1.24629	3.27065
Os09g0425500	1.15646	1.47115	3.84981	1.22187	1.85299	3.24997
Os09g0432300	0.651177	1.21167	1.47075	0.83468	1.19579	2.36991
Os09g0439500	47.4734	39.9657	15.2934	46.2938	33.0807	23.9724
Os09g0442300	446.638	578.447	799.047	404.738	545.718	875.904
Os09g0444500	3.51226	2.33768	0.696256	3.44069	2.75022	1.83505
Os09g0475800	22.9683	25.2925	11.6476	24.3352	24.0662	14.7061
Os09g0478100	69.5564	82.9454	95.2775	69.9754	65.4805	130.641
Os09g0511600	44.4325	45.2857	81.1342	32.4978	41.8071	78.1725
Os09g0524800	67.2204	64.3065	32.4897	52.9444	59.7919	41.1163
Os09g0536700	17.6692	10.8931	22.1863	17.6288	18.0302	38.8184
Os09g0539500	12.669	15.1704	6.22426	12.8017	13.1444	10.395
Os09g0540000	5.00327	4.77583	1.99517	6.14399	5.87589	2.67488
Os09g0544000	4.5865	4.91879	2.32806	3.94608	5.10592	2.93413
Os10g0154700	6.73057	5.80565	17.4138	5.46137	9.06645	19.9836
Os10g0391200	4.44751	6.81525	11.94	5.77482	6.54066	10.6819
Os10g0397500	0.664275	0.524073	1.12905	0.245987	0.729727	1.93318
Os10g0482900	11.6825	8.80616	4.25558	9.84824	10.3687	4.49183
Os10g0490100	8.29579	7.23836	3.91393	9.93086	9.34742	4.9324
Os10g0528100	40.3349	52.3207	80.9729	42.9173	56.4321	136.604
Os10g0553800	34.3783	31.9148	61.7422	27.5023	34.5181	70.9299
Os11g0130400	2.36829	3.00816	0.629793	3.19205	2.52597	1.80196
Os11g0229400	9.78679	10.208	4.00933	8.34109	13.1807	4.48197
Os11g0287000	30.8325	28.0866	10.5052	22	22.8736	20.2715
Os11g0441500	6.83317	9.90554	13.6768	7.72007	9.81649	18.1209
Os11g0502700	12.8679	8.60266	2.12245	10.2467	10.4684	7.47234
Os11g0591100	99.2844	98.0779	125.642	91.1523	88.0272	176.344
Os11g0634200	139.698	99.3511	242.132	133.371	140.515	465.546
Os12g0125200	1.41486	1.31586	1.69242	0.997525	1.45613	2.53595
Os12g0226700	18.1142	21.7791	37.7426	19.2206	21.7531	38.5685
Os12g0230100	296.984	318.563	488.638	220.199	291.912	542.423
Os12g0575000	282.73	232.749	137.988	259.312	236.462	217.168
